# Supplementary material for: Risks of Recurrent Cardiovascular Events and Mortality in 1-Year Survivors of Acute Myocardial Infarction Implanted with Newer-Generation Drug-Eluting Stents
Source: J Clin Med. 2021 Aug 17;10(16):3642. doi: 10.3390/jcm10163642 (PMC8396866; doi:10.3390/jcm10163642)
Supplement: Supplementary file 1 [file jcm-10-03642-s001.zip]

Archive with 3 entries (3 files):
- COREAAMI_1YRSurvivor_SupplTable_Final.pdf
- Suppl Fig 1 (New).tif
- Suppl Fig 2 (New).tif
